# Supplementary material for: Little pigeons can carry great messages: potential distribution and ecology of Uranotaenia (Pseudoficalbia) unguiculata Edwards, 1913 (Diptera: Culicidae), a lesser-known mosquito species from the Western Palaearctic
Source: Parasit Vectors. 2017 Oct 10;10:464. doi: 10.1186/s13071-017-2410-3 (PMC5634949; doi:10.1186/s13071-017-2410-3)
Supplement: Supplementary file 2 — Occurrence dataset for Uranotaenia unguiculata. (XLSX 29 kb) [file 13071_2017_2410_MOESM2_ESM.xlsx]

## Sheet: Sheet1
Species name	Longitude	Latitude				Locality/Label data	Stage	Source
Ur. unguiculata	43.890123	43.714872				Russia, North Caucasus, Altud, the Baksan river backwater, 28.08.1937	L	Collection of the Zoological Institute, RAS
Ur. unguiculata	38.8969	47.2362				Russia, Taganrog	A♀	Collection of the Zoological Institute, RAS
Ur. unguiculata	43.0324	44.028				Russia, Pyatigorsk		Stackelberg, 1937
Ur. unguiculata	47.4679	42.9916				Russia, Dagestan, Petrovsk		Stackelberg, 1937
Ur. unguiculata	40.2297	43.3244				Georgia, Abkhazia, Gagra, August 1970, swept from grass	A	Sichinava, 1973
Ur. unguiculata	41.6605	42.8597				Georgia, Abkhazia, Tkvarcheli	A	Sichinava, 1973
Ur. unguiculata	44.4856	48.5759				Russia, Volgograd	A	Fyodorova et al., 2006
Ur. unguiculata	46.7044	43.8355				Russia, Dagestan, Kizlyar		Gadzhieva, 2010
Ur. unguiculata	48.1206	42.1672				Russia, Dagestan, Mamedkala		Gadzhieva, 2010
Ur. unguiculata	33.341083	46.756274				Ukraine, Novaya Kakhovka (Kherson region), the Dnieper river bank, 2002	A♀♂	Collection of the Zoological Institute, RAS
Ur. unguiculata	37.854	49.9711				Ukraine, Kamyanka, Kharkiv region, the Oskil river floodplain, light trap, August, 2013	A♂	Collection of the NSC IECVM Laboratory of Parasitology
Ur. unguiculata	36.5448	48.848				Ukraine, Bliznyuki, Kharkiv region, flooded clay quarry overgrown with reed, May, July 2013	L, P	Collection of the NSC IECVM Laboratory of Parasitology
Ur. unguiculata	31.5545	47.3508				Ukraine, Mykolaiv region, Chicikleya river floodplain, light trap, September 2015	A♀♂	Collection of the NSC IECVM Laboratory of Parasitology
Ur. unguiculata	39.4429	48.6398				Ukraine, Luhansk region, near Stanytsia Luhanska		Valkh, 1959
Ur. unguiculata	31.3421	47.5836				Ukraine, Mykolaiv region, paddy field near Voznesensk	L	Volyanskaya, 1958
Ur. unguiculata	35.4825	45.1842				Crimea, Kerch peninsula, near Frontove village	L	Alekseev, 1973
Ur.unguiculata	35.9327	45.2343				Crimea, Kerch peninsula, Yuzmak reservoir	A, L	Alekseev, 1973
Ur. unguiculata	30.4586	48.3827				Ukraine, Kirovohrad region, Holovanivs'k		Prendel et al., 1967
Ur. unguiculata	35.1785	47.7167				Ukraine, Zaporizhia, reed beds in the upper part of Kakhovka reservoir		Shevchenko et al., 1985
Ur. unguiculata	35.1395	48.4567				Ukraine, the Samara river estuary	A	Dolbeskin, 1928
Ur. unguiculata	35.2942	47.4477				Ukraine, Vasil'evka, Melitopolski okrug	A	Dolbeskin, 1928
Ur. unguiculata	30.5629	50.2849				Ukraine, southern environs of Kiev	A	Rybinsky, 1933
Ur. unguiculata	30.6879	46.5058				Ukraine, Odessa, Babichev pond	A	Rusev, 2011
Ur. unguiculata	28.8768	46.9716				Moldova, Chisinau	A	T. Sulesco pers. comm
Ur. unguiculata	28.8575	47.0056				Moldova, Chisinau	L	Sulesco et al., 2015
Ur. unguiculata	28.5109	47.1145				Moldova, Capriana	L	T. Sulesco pers. comm.
Ur. unguiculata	28.7045	47.1021				Moldova, Ghidighici	L	T. Sulesco pers. comm.
Ur. unguiculata	28.1156	46.8692				Moldova, Cotul Morii	L	T. Sulesco pers. comm.
Ur. unguiculata	28.62	46.1411				Moldova, lacul Congaz	L	T. Sulesco pers. comm.
Ur. unguiculata	28.8421	46.0655				Moldova, Ceadir-Lunga	A	T. Sulesco pers. comm.
Ur. unguiculata	28.7223	46.9599				Moldova, lacul Danceni	L	T. Sulesco pers. comm.
Ur. unguiculata	27.633	47.7916				Moldova, Iabloana	L	T. Sulesco pers. comm.
Ur. unguiculata	29.2449	46.8079				Moldova, Troiţă Nouă	L	T. Sulesco pers. comm.
Ur. unguiculata	28.4988	46.9511				Moldova, Stoliniceni	L	T. Sulesco pers. comm.
Ur. unguiculata	28.6348	46.8659				Moldova, Fundul Galbenei	L	T. Sulesco pers. comm.
Ur. unguiculata	28.5611	46.8391				Moldova, Hânceşti	A	T. Sulesco pers. comm.
Ur. unguiculata	28.1539	46.7927				Moldova, Leuşeni	A	T. Sulesco pers. comm.
Ur. unguiculata	28.1617	45.5915				Moldova, Prutul de Jos	A	T. Sulesco pers. comm.
Ur. unguiculata	27.3668	47.6419				Moldova, Pădurea Domnească	A	T. Sulesco pers. comm.
Ur. unguiculata	27.9371	48.3342				Moldova, Arionesti	A	T. Sulesco pers. comm.
Ur. unguiculata	28.9622	46.1409				Moldova, Tvardita	A	T. Sulesco pers. comm.
Ur. unguiculata	18.4989	47.8633				Slovakia, Parizske Mociare swamp	L	Bitusik & Hrabinova, 1998
Ur. unguiculata	28.8698	44.662				Romania, Grindul Lupilor, Danube delta	A	Prioteasa, 2011
Ur. unguiculata	29.6656	45.1515				Romania, Sulina, Danube delta	A	T. Sulesco pers. comm.
Ur. unguiculata	27.5499	47.0854				Romania, Iasi, Ciurbești	A	T. Sulesco pers. comm.; Ungureanu, 1942
Ur. unguiculata	23.6	46.7667				Romania, Cluj-Napoca	A	T. Sulesco pers. comm.
Ur. unguiculata	18.604	47.2242				Hungary, Velencei to		Mihalyi, 1955
Ur. unguiculata	18.1567	46.0565				Hungary, near city of Pecs	A	Kemenesi et al., 2014
Ur. unguiculata	18.052	46.0823				Hungary, Mecsek, Bodai-csorgó (Boda)		S. Toth & Z. Kenyeres pers. comm
Ur. unguiculata	18.2974	46.1849				Hungary, Mecsek, Gesztenyés (Komló)		S. Toth & Z. Kenyeres pers. comm
Ur. unguiculata	18.1213	46.1789				Hungary, Mecsek, Herman Ottó-tó (Orfű)		S. Toth & Z. Kenyeres pers. comm
Ur. unguiculata	18.3142	46.1966				Hungary, Mecsek, Hidasi-völgy (Hosszúhetény)		S. Toth & Z. Kenyeres pers. comm
Ur. unguiculata	18.0782	46.2027				Hungary, Mecsek, Mézes-kút (Kishajmás)		S. Toth & Z. Kenyeres pers. comm
Ur. unguiculata	18.1172	46.1757				Hungary, Mecsek, Kovácsszénájai-tó (Kovácsszénája)		S. Toth & Z. Kenyeres pers. comm
Ur. unguiculata	18.1481	46.1311				Hungary, Mecsek, Mészvölgyi-tömpölyök (Orfű)		S. Toth & Z. Kenyeres pers. comm
Ur. unguiculata	18.2742	46.206				Hungary, Mecsek, Molnár-horgásztó (Komló)		S. Toth & Z. Kenyeres pers. comm
Ur. unguiculata	18.2362	46.2697				Hungary, Mecsek, Nyíres (Kisvaszar)		S. Toth & Z. Kenyeres pers. comm
Ur. unguiculata	18.4113	46.2207				Hungary, Mecsek, Óbánya		S. Toth & Z. Kenyeres pers. comm
Ur. unguiculata	18.1556	46.1422				Hungary, Mecsek, Orfűi-tó (Orfű)		S. Toth & Z. Kenyeres pers. comm
Ur. unguiculata	18.3667	46.1907				Hungary, Mecsek, Püspökszentlászló (Hosszúhetény)		S. Toth & Z. Kenyeres pers. comm
Ur. unguiculata	19.9703	48.0074				Hungary, Mátra, Berek (Nádújfalu)		S. Toth & Z. Kenyeres pers. comm
Ur. unguiculata	19.9768	47.6921				Hungary, Mátra, Adács		S. Toth & Z. Kenyeres pers. comm
Ur. unguiculata	19.6906	47.7962				Hungary, Mátra, Apc		S. Toth & Z. Kenyeres pers. comm
Ur. unguiculata	19.9347	47.8162				Hungary, Mátra, Gyöngyössolymos		S. Toth & Z. Kenyeres pers. comm
Ur. unguiculata	20.0507	47.7575				Hungary, Mátra, Jász-dűlő (Halmajugra)		S. Toth & Z. Kenyeres pers. comm
Ur. unguiculata	19.8415	47.9887				Hungary, Mátra, Maconka (Bátonyterenye)		S. Toth & Z. Kenyeres pers. comm
Ur. unguiculata	19.8495	47.9971				Hungary, Mátra, Maconkai-tározó (Bátonyterenye)		S. Toth & Z. Kenyeres pers. comm
Ur. unguiculata	20.03	47.9232				Hungary, Mátra, Parád		S. Toth & Z. Kenyeres pers. comm
Ur. unguiculata	19.9567	47.844				Hungary, Mátra, Nagy Sás-tó (Gyöngyös)		S. Toth & Z. Kenyeres pers. comm
Ur. unguiculata	20.0251	47.7554				Hungary, Mátra, Sós-völgy (Visonta)		S. Toth & Z. Kenyeres pers. comm
Ur. unguiculata	19.9591	47.7143				Hungary, Mátra, Szarka-fertő (Adács)		S. Toth & Z. Kenyeres pers. comm
Ur. unguiculata	19.9862	47.8033				Hungary, Mátra, Szent Anna-tó (Abasár)		S. Toth & Z. Kenyeres pers. comm
Ur. unguiculata	19.7698	47.7902				Hungary, Mátra, Szűcsi-bányásztó (Szűcsi)		S. Toth & Z. Kenyeres pers. comm
Ur. unguiculata	17.835	46.9192				Hungary, Balaton, Aszófői-sarok (Tihany)	L	Toth, 2004
Ur. unguiculata	17.3066	46.713				Hungary, Balaton, Balatonberény	A	Toth, 2004
Ur. unguiculata	17.336	46.7522				Hungary, Balaton, Balatongyörök	A	Toth, 2004
Ur. unguiculata	17.6646	47.7166				Hungary, Győr-Moson-Sopron, Bácsai-legelő	L	Toth, 2004
Ur. unguiculata	16.4016	46.6453				Hungary, Bödeháza	L	Toth, 2004
Ur. unguiculata	18.0009	47.7427				Hungary, Concó	L	Toth, 2004
Ur. unguiculata	17.23	46.6779				Hungary, Balaton, Diás-sziget	A, L	Toth, 2004
Ur. unguiculata	17.247	46.7129				Hungary, Balaton, Fenékpuszta	A, L	Toth, 2004
Ur. unguiculata	16.7506	47.6593				Hungary, Fertő (Sopron)	L	Toth, 2004
Ur. unguiculata	18.0302	47.0527				Hungary, Balaton, Füzfői-öböl	L	Toth, 2004
Ur. unguiculata	18.0987	45.8061				Hungary, Hétöles-tó	L	Toth, 2004
Ur. unguiculata	17.9349	46.5316				Hungary, Igal	L	Toth, 2004
Ur. unguiculata	18.0084	47.0148				Hungary, Balaton, Káptalanfüred	L	Toth, 2004
Ur. unguiculata	17.9158	46.9677				Hungary, Balaton, Kerekedi-öböl	L	Toth, 2004
Ur. unguiculata	17.2125	46.6				Hungary, Balaton, Kettes-terelőtöltés	L	Toth, 2004
Ur. unguiculata	17.0936	47.6866				Hungary, Király-tó	A	Toth, 2004
Ur. unguiculata	18.0564	45.7857				Hungary, Majláthpusztai-gátőrház	A	Toth, 2004
Ur. unguiculata	18.2536	45.7908				Hungary, Mattyi-tó	L	Toth, 2004
Ur. unguiculata	22.0286	47.8837				Hungary, Máriapócs	L	Toth, 2004
Ur. unguiculata	21.8673	47.5921				Hungary, Melániatanya	L	Toth, 2004
Ur. unguiculata	17.329	46.7533				Hungary, Nádas (Vonyarcvashegy)	L	Toth, 2004
Ur. unguiculata	18.5413	47.2056				Hungary, Pákozd	A	Toth, 2004
Ur. unguiculata	22.1673	47.7648				Hungary, Pergenyő	A	Toth, 2004
Ur. unguiculata	17.9091	46.4245				Hungary, Zimány	L	Toth, 2004
Ur. unguiculata	17.7838	47.2172				Hungary, Penzesgyor: Tilos-erdei-barlang, December 1, 2013	A	Rudolf et al., 2015
Ur. unguiculata	17.5501	47.1002				Hungary, Ajka: Bujo-lik, November 23, 1997	A	Rudolf et al., 2015
Ur. unguiculata	17.9339	47.3004				Hungary, Dudar: Csapone-konyhaja, January 16, 2014	A	Rudolf et al., 2015
Ur. unguiculata	23.3667	41.3833				Bulgaria, Kulata, Blagoevgrad region, July-August 1928	L	Drenowsky, 1929
Ur. unguiculata	23.25	41.4333				Bulgaria, Rupite, Blagoevgrad region, October 1929	L	Drenowsky, 1929,
Ur. unguiculata	27.85	42.1667				Bulgaria, Tsarevo, Burgas region, September	L	Božkov et al., 1969; Hristova et al., 1971
Ur. unguiculata	27.4667	42.5				Bulgaria, Burgas	L	Božkov et al., 1969; Hristova et al., 1971
Ur. unguiculata	23.3167	42.6833				Bulgaria, Sofia	L	Koyumdzhieva, 1954
Ur. unguiculata	24.7609	42.1553				Bulgaria, Plovdiv		Agushev, 2015
Ur. unguiculata	16.7094	48.7803				Czhech Republik, South Moravia, edge of the Nesyt fishpond		Ryba et al., 1974; Sebesta et al., 2012
Ur. unguiculata	16.684	48.7674				Czhech Republic, South Moravia, Sedlec, February 26, 2014	A	Rudolf et al., 2015
Ur. unguiculata	16.9667	48.65				Czhech Republik, South Moravia, Soutok site		Sebesta et al., 2012
Ur. unguiculata	12.9685	48.0671				Austria, Upper Austria, Braunau, Ibm		AGES database, Peter Hufnagl pers. comm
Ur. unguiculata	15.2657	48.1334				Austria, Lower Austria, Melk, Ruprechtshofen		AGES database, Peter Hufnagl pers. comm
Ur. unguiculata	16.4297	48.2537				Austria, Vienna		Lebl et al., 2015, pers. Comm
Ur. unguiculata	16.7529	47.77				Austria, Burgenland, Illmitz, east of Neusiedl lake		Pachler et al., 2014
Ur. unguiculata	16.867	48.4842				Austria, Lower Austria, Gänserndorf, Jedenspeigen		Rudolf et al., 2015
Ur. unguiculata	16.9337	48.1168				Austria, Lower Austria, Bruck, Hundsheim		Rudolf et al., 2015
Ur. unguiculata	8.38728	49.5912				Germany, Upper Rhine Valley, Altrein bei Bobenheim-Roxheim	L	Becker & Kaiser, 1995
Ur. unguiculata	16.0249	45.8313				Croatia, Zagreb, Park Maksimir		Merdic, 2002
Ur. unguiculata	18.7333	45.5333				Croatia, Osijek		Bogojevic et al., 2009
Ur. unguiculata	20.2981	45.4428				Serbia, Potisje, Elemir	L	Bozicic, 1985
Ur. unguiculata	20.0197	39.7303				Albania, Vrinë (Sarandë)		Rogozi, 2013
Ur. unguiculata	19.8189	41.3275				Albania, Tiranë		Rogozi, 2013
Ur. unguiculata	20.8136	40.6514				Albania, Dishnicë, Korçë		Rogozi, 2013
Ur. unguiculata	19.583161	41.8169				Albania, Shëngjin (Lezhë)		Rogozi, 2013
Ur. unguiculata	19.4842	41.9794				Albania, Trush (Shkodër)		Rogozi, 2013
Ur. unguiculata	21.2489	38.3435				Greece, Messolonghi	L	Lytra & Emmanouel, 2014
Ur. unguiculata	22.4075	40.7919				Greece, Macedonia, Yenidje-Vardar		Waterston, 1918
Ur. unguiculata	21.2667	40.5167				Creece, Macedonia, Kastoria		Waterston, 1918
Ur. unguiculata	22.5539	41.0007				Greece, Vardar, north of Polykastro (Karasouli)		Waterston, 1918
Ur. unguiculata	22.8519	40.7417				Greece, Thessaloniki, Gradobor (Pentalofos)		Pandazis, 1935
Ur. unguiculata	24.51	40.9617				Greece, Nea Carvalli		Pandazis, 1935
Ur. unguiculata	22.133	39.6167				Greece, Zarkos		Pandazis, 1935
Ur. unguiculata	22.0167	39.5667				Greece, Klolokotos		Pandazis, 1935
Ur. unguiculata	23.9667	38.15				Greece. Marathon		Pandazis, 1935
Ur. unguiculata	22.05	38.2667				Greece, Mourla		Pandazis, 1935
Ur. unguiculata	12.9947	41.3381				Italy, Lazio region, Circeo National Park	L	De Liberato et al., 2015
Ur. unguiculata	11.9189	44.6607				Italy, Emilia Romagna, Bando natural Reserve		Toma et al., 2008
Ur. unguiculata	13.9076	42.8967				Italy, Marche region, Sentina natural reserve		Toma et al., 2008
Ur. unguiculata	12.1472	45.36				Italy, Veneto region, Averto Valley natural reserve		Toma et al., 2008
Ur. unguiculata	10.4833	45.1				Italy, Lombardy, Bozzola		Ascoli et al., 2006
Ur. unguiculata	8.99694	39.2906				Italy, Sardinia, Assemini		Aitken, 1954
Ur. unguiculata	9.18389	39.243				Italy, Sardinia, Quartu Sant’Elena		Aitken, 1954
Ur. unguiculata	9.51375	42.115				France, Corsica, Cateraggio		Aitken, 1954
Ur. unguiculata	9.40412	42.0183				France, Corsica, Ghisonaccio		Aitken, 1954
Ur. unguiculata	9.54243	42.2604				France, Corsica, Alistro		Aitken, 1954
Ur. unguiculata	4.76667	43.5				France, Camargue, Marais du Vigueirat	A	Poncon et al., 2007
Ur. unguiculata	4.21667	43.5833				France, Camargue, Carbonnière	A	Poncon et al., 2007
Ur. unguiculata	3.01645	42.6511				France, Perpignan		Doby, 1955
Ur. unguiculata	4.63633	43.6817				France, viciinities of Arles	A	Mouchete & Rageu, 1965
Ur. unguiculata	-0.258102	39.6267				Spain, Valencia, Marjal dels Moros		Bueno Mari et al., 2008
Ur. unguiculata	-6.13079	37.2389				Spain, Seville, Can˜ada de los Pa´jaros		Ferraguti et al., 2013
Ur. unguiculata	0.19954	40.2127				Spain, Castellón, Torreblanca		Bueno Mari et al., 2010
Ur. unguiculata	2.12027	41.3096				Spain, Barcelona, El Prat de Llobregat, coastal marsh with Phargmites sp. and Juncus maritimus vegetation. October 2007	L	Melero-Alcíbar et al., 2010
Ur. unguiculata	0.602281	40.6406				Spain, Tarragona, Sant Carles de la Ràpita		Melero-Alcíbar et al., 2005
Ur. unguiculata	-1.71303	42.6529				Spain, Navarra, Nekeas+J184		Melero-Alcíbar et al., 2005
Ur. unguiculata	-1.7046	42.055				Spain, Navarra, Pulguer		Melero-Alcíbar et al., 2005
Ur. unguiculata	-3.46697	40.4342				Spain, Madrid, Torrejon de Ardoz		Melero-Alcíbar et al., 2005
Ur. unguiculata	-4.44186	37.4735				Spain, Cordoba, Cabra		Torres Cañamares, 1944
Ur. unguiculata	-8.03074	37.0869				Portugal, Faro, Almancil		Almeida et al., 2005
Ur. unguiculata	-8.72455	38.4733				Portugal, Setubal, Sado estuary		Osorio et al., 2008
Ur. unguiculata	-9.13333	39.4333				Portugal, Tornada		Ventim et al., 2012
Ur. unguiculata	-8.8	38.0667				Portugal, Santo André		Ventim et al., 2012
Ur. unguiculata	-8.1159	38.029				Portugal, Beja, Ferreira do Alentejo		Ribeiro et al., 1977-78
Ur. unguiculata	27.9756	41.8698				Turkey, Kirklareli		F. Gunay pers. comm.
Ur. unguiculata	31.2241	29.8648				Egypt, El-giza Governorate	L	VectorMap-http://www.vectormap.org/
Ur. unguiculata	32.2569	30.7482				Egypt, El-isma'iliya	L	VectorMap-http://www.vectormap.org/
Ur. unguiculata	30.8092	29.4733				Egypt, El-fayyum Governorate	L	VectorMap-http://www.vectormap.org/
Ur. unguiculata	30.8402	29.4215				Egypt, El-fayyum Governorate	L	VectorMap-http://www.vectormap.org/
Ur. unguiculata	30.6562	29.3147				Egypt, El-fayyum Governorate	L	VectorMap-http://www.vectormap.org/
Ur. unguiculata	30.0787	31.1746				Egypt, Buhayrah Gov.	L	VectorMap-http://www.vectormap.org/
Ur. unguiculata	32.8796	24.2176				Egypt, Aswan Gov.	L	VectorMap-http://www.vectormap.org/
Ur. unguiculata	32.9664	23.9821				Egypt, Aswan Gov.	L	VectorMap-http://www.vectormap.org/
Ur. unguiculata	32.8879	24.8824				Egypt, Aswan Gov.	L	VectorMap-http://www.vectormap.org/
Ur. unguiculata	32.8414	23.9863				Egypt, Aswan Gov.	L	VectorMap-http://www.vectormap.org/
Ur. unguiculata	34.8497	30.7989				Israel, Central Negev	L	VectorMap-http://www.vectormap.org/
Ur. unguiculata	34.7664	31.4989				Israel, Northern Negev	L	VectorMap-http://www.vectormap.org/
Ur. unguiculata	34.758	31.7044				Israel, Soouthern Coastal Plain	L	VectorMap-http://www.vectormap.org/
Ur. unguiculata	35.3664	30.9405				Israel, Arava Valley	L	VectorMap-http://www.vectormap.org/
Ur. unguiculata	34.7664	30.8155				Israel, Central Negev	L	VectorMap-http://www.vectormap.org/
Ur. unguiculata	35.6997	33.2322				Israel, Golan Heights	L	VectorMap-http://www.vectormap.org/
Ur. unguiculata	35.5997	33.0656				Israel, Upper Galilee	L	VectorMap-http://www.vectormap.org/
Ur. unguiculata	35.6275	33.0156				Israel, Upper Galilee	L	VectorMap-http://www.vectormap.org/
Ur. unguiculata	35.6442	33.2614				Israel, Golan Heights	L	VectorMap-http://www.vectormap.org/
Ur. unguiculata	35.6053	32.8961				Israel, Jordan Valley	L	VectorMap-http://www.vectormap.org/
Ur. unguiculata	35.5312	32.7922				Israel, Tiberias	A♂	Edwards, 1913
Ur. unguiculata	36.406	37.163				Turkey, Osmaniye		Filiz Gunay pers. comm.
Ur. unguiculata	39.618	39.732				Turkey, Erzincan		Filiz Gunay pers. comm.
Ur. unguiculata	32.7973	39.7937				Turkey, Mogan lake, Glbaßõ district, Ankara		Simsek, 2004
Ur. unguiculata	35.7899	33.7304				Lebanon, Aammiq swamp	A, L	Parr, 1943
Ur. unguiculata	42.1918	37.288				Syria, Jesireh, Deirik, Ain-Diwar village	L	Abdel-Malek, 1960
Ur. unguiculata	41.7167	37.1				Syria, Jesireh, Kamichli, Babassi village	L	Abdel-Malek, 1960
Ur. unguiculata	40.0706	36.8503				Syria, Jesireh, Ras-el Ain	L	Abdel-Malek, 1960
Ur. unguiculata	40.7729	37.1211				Syria, Jesireh, Amouda, Khanik	L	Abdel-Malek, 1960
Ur. unguiculata	35.8333	32.2833				Jordan, Al Kittah	L	Al-Khalili et al., 2000
Ur. unguiculata	35.5667	32.4				Jordan, Ayn al Monqata'a	L	Al-Khalili et al., 2000
Ur. unguiculata	35.95	32.6167				Jordan, Ayn al Mu'allaqa	L	Al-Khalili et al., 2000
Ur. unguiculata	35.4167	30.8667				Jordan, Wadi Khanzerah	L	Al-Khalili et al., 2000
Ur. unguiculata	35.1025	32.9056				Israel, Ein HaMifratz	A	Margalit & Tahori, 1970
Ur. unguiculata	34.9502	32.5788				Israel, Zichron Ya'akov	A	Margalit & Tahori, 1970
Ur. unguiculata	35.0186	32.3508				Israel, Bahan	A	Margalit & Tahori, 1970
Ur. unguiculata	34.7681	31.9159				Israel, Ayanot	A	Margalit & Tahori, 1970
Ur. unguiculata	35.5548	32.4566				Israel, Kfar Ruppin	A	Margalit & Tahori, 1970
Ur. unguiculata	35.6098	33.0515				Israel, Hulata	A	Margalit & Tahori, 1970
Ur. unguiculata	35.4547	31.7143				Israel, Dead Sea, Ein Fashkha springs	L	Margalit & Avrahami, 1973
Ur. unguiculata	35.3844	31.4524				Israel, Dead Sea, Nahal Arugout	L	Margalit & Avrahami, 1973
Ur. unguiculata	34.4212	30.648				Egypt, North Sinai, Qadesh Barnea (En Gedeirat)	L	Margalit & Tahori, 1973
Ur. unguiculata	33.8198	31.1222				Egypt, North Sinai, El Arish		Abdel-Malek, 1956
Ur. unguiculata	44.3583	33.3947				Iraq, Baghdad, Sulaikh camp		Khattat, 1955
Ur. unguiculata	44.0229	32.6124				Iraq, Karbela		Khattat, 1955
Ur. unguiculata	25.5215	29.2013				Egypt, Siwa		Gad, 1956
Ur. unguiculata	-6.68233	34.2273				Morocco, Lac Sidi Boughaba		Himmi et al., 1997-98
Ur. unguiculata	7.94727	34.3934				Tunisia, Tamerza		Moussiegt, 1983
Ur. unguiculata	11.1122	33.504				Tunisia, Zarzis		Moussiegt, 1983
Ur. unguiculata	3.14726	36.6534				Algeria, Les Eukalyptus		Senevet, 1936
Ur. unguiculata	6.26444	36.4503				Algeria, Mila		Messai et al., 2010
Ur. unguiculata	6.56528	36.9753				Algeria, Telezza		Boudemagh et al., 2013
Ur. unguiculata	44.862	39.6007				Iran, West Azerbaijan Province, Poldasht county	L	VectorMap-http://www.vectormap.org/
Ur. unguiculata	44.983	39.4071				Iran, West Azerbaijan Province, Poldasht county	L	VectorMap-http://www.vectormap.org/
Ur. unguiculata	44.8995	39.3407				Iran, West Azerbaijan Province, Poldasht county	L	VectorMap-http://www.vectormap.org/
Ur. unguiculata	45.0547	39.3655				Iran, West Azerbaijan Province, Poldasht county	L	VectorMap-http://www.vectormap.org/
Ur. unguiculata	45.0035	37.5572				Iran, West Azerbaijan Province, Urmia county	L	VectorMap-http://www.vectormap.org/
Ur. unguiculata	44.6307	37.5794				Iran, West Azerbaijan Province, Urmia county	L	VectorMap-http://www.vectormap.org/
Ur. unguiculata	44.7343	37.8246				Iran, West Azerbaijan Province, Urmia county	L	VectorMap-http://www.vectormap.org/
Ur. unguiculata	44.6616	37.7143				Iran, West Azerbaijan Province, Urmia county	L	VectorMap-http://www.vectormap.org/
Ur. unguiculata	44.6594	37.7306				Iran, West Azerbaijan Province, Urmia county	L	VectorMap-http://www.vectormap.org/
Ur. unguiculata	44.9849	37.6502				Iran, West Azerbaijan Province, Urmia county	L	VectorMap-http://www.vectormap.org/
Ur. unguiculata	44.9834	37.6568				Iran, West Azerbaijan Province, Urmia county	L	VectorMap-http://www.vectormap.org/
Ur. unguiculata	44.472	39.2795				Iran, West Azerbaijan Province, Makoo county	L	VectorMap-http://www.vectormap.org/
Ur. unguiculata	44.4317	39.3166				Iran, West Azerbaijan Province, Makoo county	L	VectorMap-http://www.vectormap.org/
Ur. unguiculata	44.6668	39.2577				Iran, West Azerbaijan Province, Makoo county	L	VectorMap-http://www.vectormap.org/
Ur. unguiculata	44.6534	39.2642				Iran, West Azerbaijan Province, Makoo county	L	VectorMap-http://www.vectormap.org/
Ur. unguiculata	44.4345	39.4461				Iran, West Azerbaijan Province, Bazargan county	L	VectorMap-http://www.vectormap.org/
Ur. unguiculata	44.4366	39.4089				Iran, West Azerbaijan Province, Bazargan county	L	VectorMap-http://www.vectormap.org/
Ur. unguiculata	45.7344	36.8148				Iran, West Azerbaijan Province, Naghadeh county	L	VectorMap-http://www.vectormap.org/
Ur. unguiculata	45.3644	36.9578				Iran, West Azerbaijan Province, Naghadeh county	L	VectorMap-http://www.vectormap.org/
Ur. unguiculata	45.7066	36.7618				Iran, West Azerbaijan Province, Mahabad county	L	VectorMap-http://www.vectormap.org/
Ur. unguiculata	45.6757	36.3959				Iran, West Azerbaijan Province, Mahabad county	L	VectorMap-http://www.vectormap.org/
Ur. unguiculata	45.4115	36.1612				Iran, West Azerbaijan Province, Sardasht county	L	VectorMap-http://www.vectormap.org/
Ur. unguiculata	45.5353	36.1557				Iran, West Azerbaijan Province, Sardasht county	L	VectorMap-http://www.vectormap.org/
Ur. unguiculata	68.75	36.75				Afghanistan, Kunduz province, Bulla Quchi	L	VectorMap-http://www.vectormap.org/
Ur. unguiculata	74.5491	34.3645				India, Kashmir, Jhelum River, near Wular Lake, 13. X. 1923		Barraud, 1934
Ur. unguiculata	74.8333	34.0833				India, Kashmir, Srinagar, IX. 1929, X. 1923		Barraud, 1934
Ur. unguiculata	74.7696	34.2169				India, Kashmir, Gunderbal, X. 1923
Ur. unguiculata	75.1992	42.8384				Kyrgyzstan, Tokmok Pheasant Reserve, 1965	A♀	Collection of the Zoological Institute, RAS
Ur. unguiculata	67.2481	43.915				Kazakhstan, Zhanakorgan, 21.08.1964, Dubitsky leg.	L	Collection of the Zoological Institute, RAS
Ur. unguiculata	67.9661	41.3164				Southern Kazakhstan, Chardara		Balkashina, 1939
Ur. unguiculata	68.5333	40.6667				Southern Kazakhstan, Myrzakent		Balkashina, 1939
Ur. unguiculata	71.0783	42.8404				Southern Kazakhstan, Jambyl region, Akkol lake		Balkashina, 1939
Ur. unguiculata	69.3617	41.474				Southern Kazakhstan, Saryagash District, Zhibek Zholy (Poltoratskiy)		Balkashina, 1939
Ur. unguiculata	69.6	42.3				Southern Kazakhstan, Shymkent
Ur. unguiculata	69.25	41.3167				Uzbekistan, Tashkent, 1928	L	Collection of the Zoological Institute, RAS
Ur. unguiculata	64.5333	39.8				Uzbekistan, Bukhara, Bogoudin, 9-11 July 1926, Monchadsky leg.	A♂	Collection of the Zoological Institute, RAS
Ur. unguiculata	69.3572	41.0428				Uzbekistan, Tashkent, Toytepa 1928	L	Collection of the Zoological Institute, RAS
Ur. unguiculata	70.9425	40.5286				Uzbekistan, Fergana Valley, Kokand, September 1929, Artamonov leg.	A♀	Collection of the Zoological Institute, RAS
Ur. unguiculata	66.6642	39.7161				Uzbekistan, in the vicinity of Samarkand, Juma		Kazantsev, 1936
Ur. unguiculata	67.9581	38.4142				Uzbekistan, Surxondaryo Region, Sariosiyo, July 1987	L	Zainiev, 1987
Ur. unguiculata	69.0322	38.3175				Tadjikistan, Yavan	L	Bogdanova et al., 1987
Ur. unguiculata	69.7845	37.9146				Tadjikistan, Kulob, July 1970, Monchadsky leg.	L	Collection of the Zoological Institute, RAS
Ur. unguiculata	56.2808	38.4375				Turkmenistan, Kara-Kala		Petrischeva, 1936
Ur. unguiculata	57.8	38.2167				Turkmenistan, Kara-Ker		Petrischeva, 1936
Ur. unguiculata	56.7419	38.3427				Turkmenistan, Kuruzhdey		Petrischeva, 1936
Ur. unguiculata	56.7486	38.4005				Turkmenistan, Aydere		Petrischeva, 1936
Ur. unguiculata	56.0333	38.1333				Turkmenistan, Kyzylimam		Petrischeva, 1936
Ur. unguiculata	56.5833	38.35				Turkmenistan, Arpaklen		Petrischeva, 1936
Ur. unguiculata	56.806	38.2489				Turkmenistan, Khodzhakala I		Petrischeva, 1936
Ur. unguiculata	56.3383	38.7113				Turkmenistan, Khodzhakala II		Petrischeva, 1936
Ur. unguiculata	57.4316	38.4362				Turkmenistan, Bakharden		Petrischeva, 1936
Ur. unguiculata	57.9607	38.1586				Turkmenistan, Geok-Tepe		Petrischeva, 1936
Ur. unguiculata	58.2056	38.0507				Turkmenistan, Bezmein		Petrischeva, 1936
Ur. unguiculata	58.3833	37.95				Turkmenistan, Ashgabat		Petrischeva, 1936
Ur. unguiculata	58.2233	37.9635				Turkmenistan, Bagir		Petrischeva, 1936
Ur. unguiculata	58.3386	37.9655				Turkmenistan, Keshi		Petrischeva, 1936
Ur. unguiculata	58.3697	37.9058				Turkmenistan, Karadamak		Petrischeva, 1936
Ur. unguiculata	59.6	37.35				Turkmenistan, Kaakha		Petrischeva, 1936
Ur. unguiculata	58.0924	37.9168				Turkmenistan, Firyuza		Petrischeva, 1936
Ur. unguiculata	58.0182	37.9725				Turkmenistan, Chuli		Petrischeva, 1936
Ur. unguiculata	60.5169	37.3908				Turkmenistan, Tejen		Petrischeva, 1936
Ur. unguiculata	62.1769	37.6619				Turkmenistan, Merv		Petrischeva, 1936
Ur. unguiculata	59.4809	37.4571				Turkmenistan, Kaushut-Bent		Petrischeva, 1936
Ur. unguiculata	62.1672	37.6185				Turkmenistan, Bayramaly		Petrischeva, 1936
Ur. unguiculata	62.3598	37.2989				Turkmenistan, Yolöten		Petrischeva, 1936
Ur. unguiculata	62.4486	37.1202				Turkmenistan, Sultanbent		Petrischeva, 1936
Ur. unguiculata	62.5491	35.6627				Turkmenistan, Turkmenkarakulʼ		Petrischeva, 1936
Ur. unguiculata	62.6276	36.4606				Turkmenistan, Sary-Yazy		Petrischeva, 1936
Ur. unguiculata	62.3438	35.2799				Turkmenistan, Kushka		Petrischeva, 1936
Ur. unguiculata	63.1843	39.2628				Turkmenistan, Deynau		Petrischeva, 1936
Ur. unguiculata	63.5786	39.0733				Turkmenistan, Chardzhou		Petrischeva, 1936
Ur. unguiculata	63.9093	38.8373				Turkmenistan, Avchi		Petrischeva, 1936
Ur. unguiculata	63.8803	38.7839				Turkmenistan, Sayat		Petrischeva, 1936
Ur. unguiculata	64.0356	38.5822				Turkmenistan, Lambe		Petrischeva, 1936
Ur. unguiculata	64.375	38.4527				Turkmenistan, Burdalyk		Petrischeva, 1936
Ur. unguiculata	64.0093	38.6063				Turkmenistan, Chakich		Petrischeva, 1936
Ur. unguiculata	65.2106	37.8357				Turkmenistan, Kerki		Petrischeva, 1936
Ur. unguiculata	65.2379	37.8536				Turkmenistan, Kerkichi		Petrischeva, 1936
Ur. unguiculata	64.8794	38.072				Turkmenistan, Khalach		Petrischeva, 1936
Ur. unguiculata	64.7202	38.1287				Turkmenistan, Esenmengli		Petrischeva, 1936
Ur. unguiculata	64.736	38.2347				Turkmenistan, Bashir		Petrischeva, 1936
Ur. unguiculata	66.3403	37.5933				Turkmenistan, Karlyuk		Petrischeva, 1936
Ur. unguiculata	65.7008	37.5397				Turkmenistan, Basaga		Petrischeva, 1936
Ur. unguiculata	47.5139	38.4906				Iran, Ardebil Province, Meshkinshahr County	A	Azari-Hamidian et al. 2009*
Ur. unguiculata	48.0811	39.0279				Iran, Ardebil Province, Germi County	L	Azari-Hamidian et al. 2009
Ur. unguiculata	49.4289	36.7473				Iran, Guilan Province, Rudbar County	A	S. Azari-Hamidian pers. comm.
Ur. unguiculata	57.0384	37.6654				Iran, North Khorasan Province, Maneh and Samalghan County	A	Azari-Hamidian et al. 2011
Ur. unguiculata	57.4391	37.4852				Iran, North Khorasan Province, Bojnord County	L	Azari-Hamidian et al. 2011
Ur. unguiculata	57.7773	37.4383				Iran, North Khorasan Province, Shirvan County	L	Azari-Hamidian et al. 2011
Ur. unguiculata	60.7645	26.2618				Iran, Sistan & Baluchistan Province, Ghassreghan County	L	S. Azari-Hamidian pers. comm.
Ur. unguiculata	47.2947	38.3483				Iran, East Azerbaijan Province, Ahar County	L	Abai et al. 2007
Ur. unguiculata	47.2906	39.3261				Iran, East Azerbaijan Province, Kaleibar County	L	Abai et al. 2007
Ur. unguiculata	49.5397	36.689				Iran, Guilan Province, Rudbar County	L	Azari-Hamidian et al. 2004
*The records in red were obtained after the study was finished and therefore are not included into the analysis
