# Supplementary material for: Little pigeons can carry great messages: potential distribution and ecology of Uranotaenia (Pseudoficalbia) unguiculata Edwards, 1913 (Diptera: Culicidae), a lesser-known mosquito species from the Western Palaearctic
Source: Parasit Vectors. 2017 Oct 10;10:464. doi: 10.1186/s13071-017-2410-3 (PMC5634949; doi:10.1186/s13071-017-2410-3)
Supplement: Supplementary file 3 — Correlation matrix of the Bioclim environmental layers. Positive and negative correlations (≥0.80 or ≤ − 0.80) are shown in red. For variable names refer to the Table 1. (XLSX 12 kb) [file 13071_2017_2410_MOESM3_ESM.xlsx]

## Sheet: Suppl. File2_collinearity
	bio1	bio2	bio3	bio4	bio5	bio6	bio7	bio8	bio9	bio10	bio11	bio12	bio13	bio14	bio15	bio16	bio17	bio18	bio19
bio1	1	0.93	0.97	0.49	-0.2	-0.56	0.62	-0.25	-0.57	-0.58	-0.37	0.7	0.86	-0.64	0.9	0.94	-0.35	0.49	0.83
bio2	0.93	1	0.82	-0.63	-0.31	-0.69	0.6	-0.37	-0.7	-0.67	-0.51	0.77	0.69	-0.32	0.99	0.76	-0.01	0.5	0.78
bio3	0.97	0.82	1	-0.34	-0.1	-0.43	0.58	-0.14	-0.43	-0.49	-0.23	0.6	0.91	-0.81	0.77	0.99	-0.56	0.43	0.82
bio4	-0.49	-0.63	-0.34	1	0.83	0.79	-0.31	0.88	0.83	0.82	0.79	-0.71	-0.4	-0.08	-0.66	-0.26	-0.34	-0.25	-0.41
bio5	-0.2	-0.31	-0.1	0.83	1	0.39	0.11	0.99	0.43	0.62	0.5	-0.4	-0.17	-0.15	-0.33	-0.06	-0.26	-0.04	-0.19
bio6	-0.56	-0.69	-0.43	0.79	0.39	1	-0.59	0.46	0.99	0.8	0.64	-0.75	-0.46	0	-0.73	-0.33	-0.31	-0.23	-0.54
bio7	0.62	0.6	0.58	-0.31	0.11	-0.59	1	0.04	-0.6	-0.4	-0.3	0.55	0.56	-0.35	0.6	0.53	-0.1	0.36	0.55
bio8	-0.25	-0.37	-0.14	0.88	0.99	0.46	0.04	1	0.5	0.66	0.57	-0.46	-0.21	-0.15	-0.39	-0.09	-0.28	-0.09	-0.22
bio9	-0.57	-0.7	-0.43	0.83	0.43	0.99	-0.6	0.5	1	0.82	0.67	-0.77	-0.47	0	-0.74	-0.34	-0.32	-0.24	-0.53
bio10	-0.58	-0.67	-0.49	0.82	0.62	0.8	-0.4	0.66	0.82	1	0.44	-0.72	-0.54	0.12	-0.71	-0.43	-0.16	-0.01	-0.67
bio11	-0.37	-0.51	-0.23	0.79	0.5	0.64	-0.3	0.57	0.67	0.44	1	-0.55	-0.25	-0.15	-0.53	-0.14	-0.38	-0.49	-0.15
bio12	0.7	0.77	0.6	-0.71	-0.4	-0.75	0.55	-0.46	-0.77	-0.72	-0.55	1	0.71	-0.2	0.84	0.49	0.21	0.27	0.64
bio13	0.86	0.69	0.91	-0.4	-0.17	-0.46	0.56	-0.21	-0.47	-0.54	-0.25	0.71	1	-0.8	0.67	0.88	-0.51	0.31	0.74
bio14	-0.64	-0.32	-0.81	-0.08	-0.15	0	-0.35	-0.15	0	0.12	-0.15	-0.2	-0.8	1	-0.26	-0.84	0.91	-0.19	-0.56
bio15	0.9	0.99	0.77	-0.66	-0.33	-0.73	0.6	-0.39	-0.74	-0.71	-0.53	0.84	0.67	-0.26	1	0.7	0.08	0.45	0.77
bio16	0.94	0.76	0.99	-0.26	-0.06	-0.33	0.53	-0.09	-0.34	-0.43	-0.14	0.49	0.88	-0.84	0.7	1	-0.65	0.4	0.8
bio17	-0.35	-0.01	-0.56	-0.34	-0.26	-0.31	-0.1	-0.28	-0.32	-0.16	-0.38	0.21	-0.51	0.91	0.08	-0.65	1	-0.07	-0.3
bio18	0.49	0.5	0.43	-0.25	-0.04	-0.23	0.36	-0.09	-0.24	-0.01	-0.49	0.27	0.31	-0.19	0.45	0.4	-0.07	1	0.06
bio19	0.83	0.78	0.82	-0.41	-0.19	-0.54	0.55	-0.22	-0.53	-0.67	-0.15	0.64	0.74	-0.56	0.77	0.8	-0.3	0.06	1
